# Supplementary material for: Amygdala Atrophy and Its Functional Disconnection with the Cortico-Striatal-Pallidal-Thalamic Circuit in Major Depressive Disorder in Females
Source: PLoS One. 2017 Jan 20;12(1):e0168239. doi: 10.1371/journal.pone.0168239 (PMC5249227; doi:10.1371/journal.pone.0168239)
Supplement: S1 Dataset — (ZIP) [file pone.0168239.s001.zip]

Archive with 59 entries (58 files):
- functional/
- functional/MDD_Subject1.nii
- functional/MDD_Subject10.nii
- functional/MDD_Subject11.nii
- functional/MDD_Subject12.nii
- functional/MDD_Subject13.nii
- functional/MDD_Subject14.nii
- functional/MDD_Subject15.nii
- functional/MDD_Subject16.nii
- functional/MDD_Subject17.nii
- functional/MDD_Subject18.nii
- functional/MDD_Subject19.nii
- functional/MDD_Subject2.nii
- functional/MDD_Subject20.nii
- functional/MDD_Subject21.nii
- functional/MDD_Subject22.nii
- functional/MDD_Subject23.nii
- functional/MDD_Subject24.nii
- functional/MDD_Subject25.nii
- functional/MDD_Subject26.nii
- functional/MDD_Subject27.nii
- functional/MDD_Subject28.nii
- functional/MDD_Subject29.nii
- functional/MDD_Subject3.nii
- functional/MDD_Subject30.nii
- functional/MDD_Subject31.nii
- functional/MDD_Subject32.nii
- functional/MDD_Subject33.nii
- functional/MDD_Subject34.nii
- functional/MDD_Subject35.nii
- functional/MDD_Subject4.nii
- functional/MDD_Subject5.nii
- functional/MDD_Subject6.nii
- functional/MDD_Subject7.nii
- functional/MDD_Subject8.nii
- functional/MDD_Subject9.nii
- functional/NC_Subject1.nii
- functional/NC_Subject10.nii
- functional/NC_Subject11.nii
- functional/NC_Subject12.nii
- functional/NC_Subject13.nii
- functional/NC_Subject14.nii
- functional/NC_Subject15.nii
- functional/NC_Subject16.nii
- functional/NC_Subject17.nii
- functional/NC_Subject18.nii
- functional/NC_Subject19.nii
- functional/NC_Subject2.nii
- functional/NC_Subject20.nii
- functional/NC_Subject21.nii
- functional/NC_Subject22.nii
- functional/NC_Subject23.nii
- functional/NC_Subject3.nii
- functional/NC_Subject4.nii
- functional/NC_Subject5.nii
- functional/NC_Subject6.nii
- functional/NC_Subject7.nii
- functional/NC_Subject8.nii
- functional/NC_Subject9.nii
