# Supplementary material for: Amygdala Atrophy and Its Functional Disconnection with the Cortico-Striatal-Pallidal-Thalamic Circuit in Major Depressive Disorder in Females
Source: PLoS One. 2017 Jan 20;12(1):e0168239. doi: 10.1371/journal.pone.0168239 (PMC5249227; doi:10.1371/journal.pone.0168239)
Supplement: S2 Dataset — (ZIP) [file pone.0168239.s002.zip]

Archive with 14 entries (13 files):
- strucuture/
- strucuture/MDD_Subject1.nii
- strucuture/MDD_Subject10.nii
- strucuture/MDD_Subject11.nii
- strucuture/MDD_Subject12.nii
- strucuture/MDD_Subject13.nii
- strucuture/MDD_Subject2.nii
- strucuture/MDD_Subject3.nii
- strucuture/MDD_Subject4.nii
- strucuture/MDD_Subject5.nii
- strucuture/MDD_Subject6.nii
- strucuture/MDD_Subject7.nii
- strucuture/MDD_Subject8.nii
- strucuture/MDD_Subject9.nii
