# Supplementary material for: Amygdala Atrophy and Its Functional Disconnection with the Cortico-Striatal-Pallidal-Thalamic Circuit in Major Depressive Disorder in Females
Source: PLoS One. 2017 Jan 20;12(1):e0168239. doi: 10.1371/journal.pone.0168239 (PMC5249227; doi:10.1371/journal.pone.0168239)
Supplement: S3 Dataset — (ZIP) [file pone.0168239.s003.zip]

Archive with 14 entries (13 files):
- strucuture/
- strucuture/MDD_Subject14.nii
- strucuture/MDD_Subject15.nii
- strucuture/MDD_Subject16.nii
- strucuture/MDD_Subject17.nii
- strucuture/MDD_Subject18.nii
- strucuture/MDD_Subject19.nii
- strucuture/MDD_Subject20.nii
- strucuture/MDD_Subject21.nii
- strucuture/MDD_Subject22.nii
- strucuture/MDD_Subject23.nii
- strucuture/MDD_Subject24.nii
- strucuture/MDD_Subject25.nii
- strucuture/MDD_Subject26.nii
