# Supplementary material for: Amygdala Atrophy and Its Functional Disconnection with the Cortico-Striatal-Pallidal-Thalamic Circuit in Major Depressive Disorder in Females
Source: PLoS One. 2017 Jan 20;12(1):e0168239. doi: 10.1371/journal.pone.0168239 (PMC5249227; doi:10.1371/journal.pone.0168239)
Supplement: S4 Dataset — (ZIP) [file pone.0168239.s004.zip]

Archive with 14 entries (13 files):
- strucuture/
- strucuture/MDD_Subject27.nii
- strucuture/MDD_Subject28.nii
- strucuture/MDD_Subject29.nii
- strucuture/MDD_Subject30.nii
- strucuture/MDD_Subject31.nii
- strucuture/MDD_Subject32.nii
- strucuture/MDD_Subject33.nii
- strucuture/MDD_Subject34.nii
- strucuture/MDD_Subject35.nii
- strucuture/NC_Subject1.nii
- strucuture/NC_Subject2.nii
- strucuture/NC_Subject3.nii
- strucuture/NC_Subject4.nii
