# Supplementary material for: Amygdala Atrophy and Its Functional Disconnection with the Cortico-Striatal-Pallidal-Thalamic Circuit in Major Depressive Disorder in Females
Source: PLoS One. 2017 Jan 20;12(1):e0168239. doi: 10.1371/journal.pone.0168239 (PMC5249227; doi:10.1371/journal.pone.0168239)
Supplement: S5 Dataset — (ZIP) [file pone.0168239.s005.zip]

Archive with 14 entries (13 files):
- strucuture/
- strucuture/NC_Subject10.nii
- strucuture/NC_Subject11.nii
- strucuture/NC_Subject12.nii
- strucuture/NC_Subject13.nii
- strucuture/NC_Subject14.nii
- strucuture/NC_Subject15.nii
- strucuture/NC_Subject16.nii
- strucuture/NC_Subject17.nii
- strucuture/NC_Subject5.nii
- strucuture/NC_Subject6.nii
- strucuture/NC_Subject7.nii
- strucuture/NC_Subject8.nii
- strucuture/NC_Subject9.nii
