# Supplementary material for: Amygdala Atrophy and Its Functional Disconnection with the Cortico-Striatal-Pallidal-Thalamic Circuit in Major Depressive Disorder in Females
Source: PLoS One. 2017 Jan 20;12(1):e0168239. doi: 10.1371/journal.pone.0168239 (PMC5249227; doi:10.1371/journal.pone.0168239)
Supplement: S6 Dataset — (ZIP) [file pone.0168239.s006.zip]

Archive with 7 entries (6 files):
- strucuture/
- strucuture/NC_Subject18.nii
- strucuture/NC_Subject19.nii
- strucuture/NC_Subject20.nii
- strucuture/NC_Subject21.nii
- strucuture/NC_Subject22.nii
- strucuture/NC_Subject23.nii
