# Supplementary material for: Amygdala Atrophy and Its Functional Disconnection with the Cortico-Striatal-Pallidal-Thalamic Circuit in Major Depressive Disorder in Females
Source: PLoS One. 2017 Jan 20;12(1):e0168239. doi: 10.1371/journal.pone.0168239 (PMC5249227; doi:10.1371/journal.pone.0168239)
Supplement: S7 Dataset — (ZIP) [file pone.0168239.s007.zip]

Archive with 43 entries (40 files):
- results/
- results/seed_Amygdala_(R)/
- results/seed_Amygdala_(R)/beta_0001.hdr
- results/seed_Amygdala_(R)/beta_0001.img
- results/seed_Amygdala_(R)/beta_0002.hdr
- results/seed_Amygdala_(R)/beta_0002.img
- results/seed_Amygdala_(R)/beta_0003.hdr
- results/seed_Amygdala_(R)/beta_0003.img
- results/seed_Amygdala_(R)/con_0001.hdr
- results/seed_Amygdala_(R)/con_0001.img
- results/seed_Amygdala_(R)/corr_0001.hdr
- results/seed_Amygdala_(R)/corr_0001.img
- results/seed_Amygdala_(R)/mask.hdr
- results/seed_Amygdala_(R)/mask.img
- results/seed_Amygdala_(R)/ResMS.hdr
- results/seed_Amygdala_(R)/ResMS.img
- results/seed_Amygdala_(R)/RPV.hdr
- results/seed_Amygdala_(R)/RPV.img
- results/seed_Amygdala_(R)/SPM.mat
- results/seed_Amygdala_(R)/spmT_0001.hdr
- results/seed_Amygdala_(R)/spmT_0001.img
- results/VBM_Dartel_covAge/
- results/VBM_Dartel_covAge/beta_0001.hdr
- results/VBM_Dartel_covAge/beta_0001.img
- results/VBM_Dartel_covAge/beta_0002.hdr
- results/VBM_Dartel_covAge/beta_0002.img
- results/VBM_Dartel_covAge/beta_0003.hdr
- results/VBM_Dartel_covAge/beta_0003.img
- results/VBM_Dartel_covAge/con_0001.hdr
- results/VBM_Dartel_covAge/con_0001.img
- results/VBM_Dartel_covAge/con_0002.hdr
- results/VBM_Dartel_covAge/con_0002.img
- results/VBM_Dartel_covAge/mask.hdr
- results/VBM_Dartel_covAge/mask.img
- results/VBM_Dartel_covAge/ResMS.hdr
- results/VBM_Dartel_covAge/ResMS.img
- results/VBM_Dartel_covAge/RPV.hdr
- results/VBM_Dartel_covAge/RPV.img
- results/VBM_Dartel_covAge/SPM.mat
- results/VBM_Dartel_covAge/spmT_0001.hdr
- results/VBM_Dartel_covAge/spmT_0001.img
- results/VBM_Dartel_covAge/spmT_0002.hdr
- results/VBM_Dartel_covAge/spmT_0002.img
